# Supplementary material for: A Clinical and Genetic Evaluation of Cases with Folate Receptor α Gene Mutation: A Case Series from Türkiye
Source: Diagnostics (Basel). 2025 Apr 1;15(7):892. doi: 10.3390/diagnostics15070892 (PMC11988349; doi:10.3390/diagnostics15070892)
Supplement: Supplementary file 1 [file diagnostics-15-00892-s001.zip]

Archive with 1 entries (1 files):
- diagnostics-3559145-supplementary.pdf
